# Supplementary material for: DNA damage induces nuclear actin filament assembly by Formin-2 and Spire-1/2 that promotes efficient DNA repair
Source: eLife. 2015 Aug 19;4:e07735. doi: 10.7554/eLife.07735 (PMC4577826; doi:10.7554/eLife.07735)
Supplement: Source code 1. — Custom ImageJ macros. DOI: http://dx.doi.org/10.7554/eLife.07735.019 [file elife07735s001.zip]

Archive with 13 entries (10 files):
- IJM_files/
- IJM_files/53BP1count.ijm
- __MACOSX/
- __MACOSX/IJM_files/
- __MACOSX/IJM_files/._53BP1count.ijm
- IJM_files/getNCratio.py
- __MACOSX/IJM_files/._getNCratio.py
- IJM_files/NCIntMeas.ijm
- __MACOSX/IJM_files/._NCIntMeas.ijm
- IJM_files/README.txt
- __MACOSX/IJM_files/._README.txt
- IJM_files/RO2measure_single.ijm
- __MACOSX/IJM_files/._RO2measure_single.ijm
