# Supplementary material for: DNA damage induces nuclear actin filament assembly by Formin-2 and Spire-1/2 that promotes efficient DNA repair
Source: eLife. 2015 Aug 19;4:e07735. doi: 10.7554/eLife.07735 (PMC4577826; doi:10.7554/eLife.07735)
Supplement: Source code 1. — Custom ImageJ macros. DOI: http://dx.doi.org/10.7554/eLife.07735.019 [file elife07735s001.zip › IJM_files/53BP1count.ijm]

dir1 = getDirectory("Choose Source Directory ");
list = getFileList(dir1);
for (i=0; i<list.length; i++) {
showProgress(i+1, list.length);
open(dir1+list[i]);
	imgName=getTitle();
	run("Stack Splitter", "number=3");
	selectWindow("stk_0003_"+imgName);
	run("Subtract Background...", "rolling=100 stack");
	selectWindow("stk_0003_"+imgName);
	run("Z Project...", "start=1 stop=10 projection=[Average Intensity]");
	setAutoThreshold("Default");
	//run("Threshold...");
	setAutoThreshold("Default dark");
	run("Convert to Mask");
	run("Fill Holes");
	run("Dilate");
	run("Fill Holes");
	run("Dilate");
	run("Fill Holes");
	run("Dilate");
	run("Fill Holes");
	run("Dilate");
	run("Fill Holes");
	run("Dilate");
	run("Fill Holes");
	run("Dilate");
	run("Fill Holes");
	run("Dilate");
	run("Fill Holes");
	run("Dilate");
	run("Fill Holes");
	run("Dilate");
	run("Fill Holes");
	run("Dilate");
	run("Fill Holes");
	run("Dilate");
	run("Fill Holes");
	run("Dilate");
	run("Create Selection");
	waitForUser("Continue?");
	selectWindow("stk_0001_"+imgName);
	run("Z Project...", "start=1 stop=10 projection=[Average Intensity]");
	run("Restore Selection");
	run("Clear Outside");
	run("Select None");
	waitForUser("Continue?");
	selectWindow("AVG_stk_0003_"+imgName);
	run("Create Selection");
	selectWindow("stk_0002_"+imgName);
	run("Smooth", "stack");
	run("Z Project...", "start=1 stop=10 projection=[Sum Slices]");
	run("Restore Selection");
	run("Clear Outside");
	run("Select None");
	run("Find Maxima...", "noise=6750 output=[Point Selection]");
	waitForUser("Continue?");
	run("Select None");
	waitForUser("Continue?");
	run("Close All");
	}
