# Supplementary material for: DNA damage induces nuclear actin filament assembly by Formin-2 and Spire-1/2 that promotes efficient DNA repair
Source: eLife. 2015 Aug 19;4:e07735. doi: 10.7554/eLife.07735 (PMC4577826; doi:10.7554/eLife.07735)
Supplement: Source code 1. — Custom ImageJ macros. DOI: http://dx.doi.org/10.7554/eLife.07735.019 [file elife07735s001.zip › IJM_files/getNCratio.py]

import sys

NCmeas = open(sys.argv[1])
cellID =0;
Results={}

for line in NCmeas:

	if cellID not in Results:
		Results[cellID]=[]

	measNum = float(line.split('\t')[0].strip())
	if measNum % 2 == 1:
		Results[cellID].append(float(line.split('\t')[2].strip()))
		Results[cellID].append(float(line.split('\t')[3].strip()))
		
	if measNum % 2 == 0:
		Results[cellID].append(float(line.split('\t')[2].strip()))
		Results[cellID].append(float(line.split('\t')[3].strip()))
		cellID=cellID+1

NCratios=[]

for entry in Results:
	cytoArea=Results[entry][0]-Results[entry][2]
	cytoIntDen=Results[entry][1]-Results[entry][3]
	cytoConc=cytoIntDen/cytoArea
	
	nucArea=Results[entry][2]
	nucIntDen=Results[entry][3]
	nucConc=nucIntDen/nucArea
	
	print str(cytoArea)+'\t'+str(cytoIntDen)+'\t'+str(cytoConc)+'\t'+str(nucArea)+'\t'+str(nucIntDen)+'\t'+str(nucConc)
	NCratios.append(nucConc/cytoConc)


print sum(NCratios)/len(NCratios)
