# Supplementary material for: DNA damage induces nuclear actin filament assembly by Formin-2 and Spire-1/2 that promotes efficient DNA repair
Source: eLife. 2015 Aug 19;4:e07735. doi: 10.7554/eLife.07735 (PMC4577826; doi:10.7554/eLife.07735)
Supplement: Source code 1. — Custom ImageJ macros. DOI: http://dx.doi.org/10.7554/eLife.07735.019 [file elife07735s001.zip › IJM_files/NCIntMeas.ijm]

dir1 = getDirectory("Choose Source Directory ");
list = getFileList(dir1);
for (i=0; i<list.length; i++) {
    showProgress(i+1, list.length);
    open(dir1+list[i]);
	imgName=getTitle();
	run("DeInterleave ", "how=2");
	selectWindow(imgName+" #1");
	run("Subtract Background...", "rolling=500 stack");
	run("Z Project...", "start=1 stop=12 projection=[Sum Slices]");
	selectWindow("SUM_"+imgName+" #1");
	run("Threshold...");
	waitForUser("Verify threshold values");
	run("Create Mask");
	selectWindow("Threshold");
	run("Close");
	selectWindow("mask");
	run("Create Selection");
	selectWindow("SUM_"+imgName+" #1");
	run("Restore Selection");
	waitForUser("Selection correct?");
	run("Measure");
	selectWindow("mask");
	run("Close");
	selectWindow(imgName+" #2");
	run("Subtract Background...", "rolling=500 stack");
	run("Threshold...");
	waitForUser("Verify threshold values");
	run("Convert to Mask", "method=Default background=Dark black");
	run("Divide...", "value=255 stack");
	imageCalculator("Multiply create stack", imgName+" #1",imgName+" #2");
	selectWindow("Result of "+imgName+" #1");
	run("Z Project...", "start=1 stop=12 projection=[Sum Slices]");
	run("Threshold...");
	waitForUser("Verify threshold values");
	run("Create Mask");
	selectWindow("mask");
	run("Create Selection");
	selectWindow("SUM_Result of "+imgName+" #1");
	run("Restore Selection");
	waitForUser("Selection correct?");
	run("Measure");
	run("Close All");
	}
