# Supplementary material for: DNA damage induces nuclear actin filament assembly by Formin-2 and Spire-1/2 that promotes efficient DNA repair
Source: eLife. 2015 Aug 19;4:e07735. doi: 10.7554/eLife.07735 (PMC4577826; doi:10.7554/eLife.07735)
Supplement: Source code 1. — Custom ImageJ macros. DOI: http://dx.doi.org/10.7554/eLife.07735.019 [file elife07735s001.zip › IJM_files/RO2measure_single.ijm]

imgName=getTitle()
run("Stack Splitter", "number=2")
selectWindow("slice0001_"+imgName)
run("RGB Color")
selectWindow("slice0002_"+imgName)
run("RGB Color")
imageCalculator("Divide create 32-bit stack", "slice0002_"+imgName,"slice0001_"+imgName)
selectWindow("Result of slice0002_"+imgName)
waitForUser("Select nucleus using drawing tool")
run("Measure")
run("Close All")
